# Supplementary material for: Expansion of cytotoxic tissue-resident CD8+ T cells and CCR6+CD161+ CD4+ T cells in the nasal mucosa following mRNA COVID-19 vaccination
Source: Nat Commun. 2022 Jun 10;13:3357. doi: 10.1038/s41467-022-30913-4 (PMC9186487; doi:10.1038/s41467-022-30913-4)
Supplement: Supplementary file 4 — Source Data [file 41467_2022_30913_MOESM4_ESM.xlsx]

## Sheet: Fig 1_b
	BD Swab	Copan Swab
1	0.518
BD	0.549
BD	0.535
BD	0.593
BD	0.526
BD	0.581
BD	0.532
BD	0.569
NN		0.416
NN		0.447
NN		0.456
NN		0
NN		0
NN		0.09
NN		-0.22
NN		0.033
NN		-0.22
NN		0
NN		0.181

## Sheet: Fig_2
	Fig 1A									Fig 1b
	Baseline	Visit 2	Visit 3			Baseline	Visit 2	Visit 3			Baseline	Visit 2	Visit 3			Baseline	Visit 2	Visit 3
CAD-01		3.136	3.217		CAD-01		0.477	1.875		CAD-01		3.062	1.462		CAD-01		3.334	2.967
CAD-02		2.398	2.967		CAD-02		0.778	0.699		CAD-02		3.726	2		CAD-02		3.975	3.474
CAD-03		2.093	2.316		CAD-03		0.301	1.079		CAD-03		2.644	1.869		CAD-03		3.142	3.271
CAD-04	2.621	3.025	3.579		CAD-04	0.301	1.398	1.114		CAD-04	2.762	3.508	1.74		CAD-04	3.475	3.928	3.253
CAD-05	2.134	2.228	3.409		CAD-05	1.114	0.602	2.13		CAD-05	3.146	2.819	1.771		CAD-05	3.968	3.403	3.473
CAD-06	1.968	3.29	3.386		CAD-06		0.699	1.613		CAD-06		3.172	2.394		CAD-06		3.74	3.613
CAD-07	2.931	3.342	3.434		CAD-07	0.954	1.041	1.322		CAD-07	3.59	3.083	2.525		CAD-07	4.225	3.475	3.677
CAD-08	3.052	2.971	2.464		CAD-08	0.845	1.255	0.477		CAD-08	1.74	3.195	2.009		CAD-08	2.22	3.917	3.644
CAD-10	2.563	2.732	2.708		CAD-10	0.602	0.301	1.447		CAD-10	3.117	3.073	1.477		CAD-10	3.837	3.045	3.556
CAD-11	2.626	3.639	3.564		CAD-11	0.903	1.69	1.613		CAD-12	3.283	2.336	2.751		CAD-12	3.722	3.54	3.318
CAD-12	3.491	4.011	2.877		CAD-12	1.079	1.447	1.69		CAD-13	3.015	1.556	2.149		CAD-13	2.813	3.227	3.752
CAD-13	1.568	3.168	3.35		CAD-13	1	1.415	1.813		CAD-14	3.297	1.114	1.732		CAD-14	3.837	2.736	3.5
CAD-14	1.699	2.468	2.346		CAD-14	0	1.176	0.602		CAD-15	3.829	2.96	1.857		CAD-15	4.114	3.253	3.51
CAD-15	2.687	2.568	3.116		CAD-15	1	0.301	1.519		CAD-16	3.61	2.831	2.179		CAD-16	3.819	3.292	3.182
CAD-16	2.9	2.279	2.281		CAD-16	1.708	0.477	1.279		CAD-17	3.421	1.949	2.021		CAD-17	3.24	3.446	3.581
CAD-17	1.903	2.855	2.834		CAD-17	0.602	0.903	1.785		CAD-18	3.744	2.407	2.866		CAD-18	3.875	2.973	3.232
CAD-18	3.007	3.501	2.918		CAD-18	1.342	1.462	1.176		CAD-19	3.304	0.301	1.491		CAD-19	3.129	2.201	2.889
CAD-19	3.322	3.029	3.079		CAD-19	1.633	1.968	2.093		CAD-20	3.054	0.699	2.217		CAD-20	4.012	2.843	3.822
CAD-20	2.892	3.458	3.33		CAD-20	1.079	1.69	1.881		CAD-21	3.261	1.23	2.279		CAD-21	3.765	2.929	3.563
CAD-21	3.201	2.582	2.696		CAD-21	1.732	0.477	0.699		CAD-22	2.888	1.114	1.176		CAD-22	3.791	2.96	3.524
CAD-22	2.664	3.141	3.544		CAD-22	1.663	1.949	2.776
	Fig 1c									Fig 1d
	Baseline	Visit 2	Visit 3			Baseline	Visit 2	Visit 3			Baseline	Visit 2	Visit 3			Baseline	Visit 2	Visit 3
CAD-01		1.041	1.362		CAD-01		1.255	0.903		CAD-01	0.00000*	4.77000*	0.0075*		CAD-01	0.00*	4.44*	3.37*
CAD-02		0.301	1.146		CAD-02		1.176	1.342		CAD-02	0.00000*	8.72000*	0.0340*		CAD-02	0.00*	4.62*	6.27*
CAD-03		1.996	2.004		CAD-03		1.763	1.672		CAD-03	0.00000*	2.16000*	0.0130*		CAD-03	0.00*	2.27*	3.04*
CAD-04	1.079	1.806	1.462		CAD-04	1.505	2.083	1.544		CAD-04	1.96	6.65	0.032		CAD-04	8.33	7.57	5.66
CAD-05	2.996	0.477	1.982		CAD-05	1.756	1.114	2.086		CAD-05	4.19	5.75	0.019		CAD-05	20.5	13.8	4.91
CAD-06	2.004	1.301	1.58		CAD-06	0.778	1	0.954		CAD-06		5.12000*	0.0300*		CAD-06		8.73*	5.97*
CAD-07	1.954	1.544	2.33		CAD-07	2.009	2.48	2.632		CAD-07	6.35	7.49	0.38		CAD-07	21	11	18.6
CAD-08	1.556	2.551	2.597		CAD-08	1.279	2.049	1.633		CAD-08	3.6	7.82	0.15		CAD-08	5.04	12.2	11.8
CAD-10	1.591	1.279	1.342		CAD-10	1.204	1.724	1.146		CAD-10	4.73	4.81	0.073		CAD-10	17	2.92	4.45
CAD-11	0.903	2.137	1.892		CAD-11	1.362	2.375	1.633		CAD-12	8.95	0.11	0.26		CAD-12	11.1	11.1	7.97
CAD-12	1.58	2.632	1.813		CAD-12	2.535	2.89	1.806		CAD-13	6.1	0.03	0.18		CAD-13	2.13	7.87	8.71
CAD-13	0.903	2.486	1.756		CAD-13	0	1.954	1.653		CAD-14	8.98	0.00278	0.038		CAD-14	13.8	2.03	6.4
CAD-14	0.477	2.423	1.398		CAD-14	0	0.778	0.602		CAD-15	13.8	5.65	0.1		CAD-15	8.49	6.18	10.1
CAD-15	0.699	0.301	0.903		CAD-15	0.301		0.699		CAD-16	11.9	3.99	0.059		CAD-16	12.4	11.4	6.72
CAD-16	1.785	0.954	1.643		CAD-16	1.623	1.568	1		CAD-17	31.7	0.039	0.19		CAD-17	7.75	7.07	7.09
CAD-17	0	1.681	1.681		CAD-17	0.903	1.556	1.708		CAD-18	11.3	0.036	0.081		CAD-18	14.8	9.26	2.78
CAD-18	1.69	1.633	0.954		CAD-18	1.771	1.908	1.255		CAD-19	8.28	0.00412	0.03		CAD-19	5.32	0.5	2.75
CAD-19	2.236	2.579	2.441		CAD-19	2.398	1.633	1.886		CAD-20	2.66	0	0.15		CAD-20	10.2	2.56	8.55
CAD-20	1.322	2.779	2.438		CAD-20	2.524	2.297	2.573		CAD-21	16.2	0.021	0.12		CAD-21	23.8	2.82	2.75
CAD-21	1.114	0.699	1		CAD-21	1.477	0.778	0.903		CAD-22	4.24	0.00667	0.051		CAD-22	10.8	2.13	2.44
CAD-22	1.531	2.167	2.179		CAD-22	1.663	1.505	2.233
Fig 1 E-F
	Baseline	Visit 2	Visit 3			Baseline	Visit 2	Visit 3
CAD-01	1.398	0.954	1.114		CAD-01	1.176		0.903
CAD-02	0.845	0.954	1.462		CAD-02	0.477		0.477
CAD-03	1.176	1.591	1.978		CAD-03	0.845	1.204	0.903
CAD-04	1.38	2.212	1.568		CAD-04	0	1.176
CAD-05	2.477	0.845	2.19		CAD-05	2.618	0	0.301
CAD-06	1.041	1.591	1.462		CAD-06	0.699	0.602	0
CAD-07	1.447	2.13	2.701		CAD-07	1.415	0.699	0.477
CAD-08	0.699	2.398	2.25		CAD-08		1.255	1
CAD-10	0.699	1.672	1.38		CAD-10	0.477		0
CAD-11	1.114	2.413	1.892		CAD-11	0	0.845	0
CAD-12	2.35	2.689	2.093		CAD-12	1.146	1.633	1.591
CAD-13	0.301	2.387	1.94		CAD-13	0	2.134	1.204
CAD-14	0.778	1.987	1.38		CAD-14	0.301	1.857	1.146
CAD-15	0.301	0.477	0.903		CAD-15		0
CAD-16	2.086	1.491	1.58		CAD-16	1.74	0.301	1.301
CAD-17	0.699	1.342	1.778		CAD-17		1.204	0
CAD-18	1.839	1.863	1.322		CAD-18	1.531	0.602	1.114
CAD-19	2.373	2.352	2.356		CAD-19	1.724	2.013	1.342
CAD-20	2.299	2.303	2.801		CAD-20	0.845	0	1.447
CAD-21	1.633	1.23	1.114		CAD-21	1.041	0.778
CAD-22	1.079	1.633	2.272		CAD-22	0.845	0.778	1.204

## Sheet: Fig 3
	CD107a+	CD154+	IFN-g+	IL-2+	IL-17A+	IL-22+	Ki-67+	Perforin+	TNF-a+
Stimulated_CAD-01	3.25	2.75	0	0	2.87	1	1	0.5	0.37
Stimulated_CAD-02	12.2	6.47	0	0	7.55	5.4	1.08	0	1.44
Stimulated_CAD-03	15.1	17.8	1.37	0	17.1	4.79	6.85	2.05	2.05
Stimulated_CAD-04	14.7	14.1	0.59	0	14.1	19.4	7.65	1.18	3.53
Stimulated_CAD-05	1.65	0	0	0	2.97	0.33	0	0.33	0
Stimulated_CAD-011	3.55	0.22	0.11	0.22	3.01	0.65	0.65	0.43	0.22
Stimulated_CAD-018	16.1	0.3	0.2	0.4	3.19	0.4	0.5	0.3	0.3
Stimulated_CAD-021	2.27	4.55	1.14	2.27	7.95	3.41	3.41	1.14	1.14
Stimulated_CAD-23	8.33	0	0	0	0	63.1	0	0	0
Stimulated_CAD-24	0.46	1.08	0.31	0	0.31	8.17	1.08	0	0.46
Stimulated_CAD-25	1.14	0	0	0	0	3.41	0	0	0
Stimulated_CAD-26	4.95	0.77	0.99	0.055	0.33	0.11	4.73	0.55	0.11
Stimulated_CAD-27	2.35	0.59	0.59	0	0.59	0.59	1.18	0	1.18
Stimulated_CAD-28	2.53	0.46	0	0	0	0	1.15	0	0
Stimulated_CAD-29	0	0	0	0	0	0	0	0	0
Unstiimulated_CAD-12	5.89	0.96	1.11	0.32	2.71	1.91	0.64	0	0.64
Unstiimulated_CAD-020	5.26	0	0.53	0	6.84	3.68	0	1.05	0.53
Unstiimulated_CAD-022	5	0	2.5	0	10	7.5	1.5	2.5	5
Unstimulated_CAD-06	0	0.72	0.72	0	0.72	0.36	1.09	0	0
Unstimulated_CAD-08	0	1.27	1.27	0	2.53	0	1.9	0.63	0
Unstimulated_CAD-30	1.62	0	0	0	0.27	0	0.81	0	0
Unstimulated_CAD-31	0.78	0.14	0.28	0.14	0.046	0	1.25	0.092	0.046

## Sheet: Fig 4
CD107a				CD40-L				Perforin
	Stimulated	Unstimulated			Stimulated	Unstimulated			Stimulated	Unstimulated
CAD 001	10.6	10.4		CAD 001	0	0.11		CAD 001	0.15	0
CAD 002	2.41	6.78		CAD 002	1.2	0.68		CAD 002	0	0.34
CAD 003	1.69	7.89		CAD 003	1.69	0		CAD 003	1.69	5.26
CAD 004	5.88	0		CAD 004	0.29	0		CAD 004	0	0
CAD 005	2.38	2.02		CAD 005	0.4	0		CAD 005	0.4	0
CAD 006	15.9	20.9		CAD 006	0.34	0.51		CAD 006	0	0
CAD 007	4.64	4.44		CAD 007	0.2	0		CAD 007	0.6	0.25
CAD 008	25	4.35		CAD 008	0*	17.4*		CAD 008	5	0
CAD 010	6.43	4.64		CAD 010	0	0.36		CAD 010	0.54	0.36
CAD 011	5.68	2.87		CAD 011	0.68	0.16		CAD 011	0.91	0
CAD 012	1.89	2.64		CAD 012	0	0.33		CAD 012	0	0
CAD 014	14.4	8.24		CAD 014	0	0		CAD 014	1.05	2.75
CAD 015	8.33	11.3		CAD 015	0	1.89		CAD 015	0	0
CAD 016	4.33	3.38		CAD 016	0	1.88		CAD 016	0	0
CAD 017	6.02	1.43		CAD 017	0	2.86		CAD 017	1.2	1.43
CAD 018	9.98	7.67		CAD 018	0.23	1.28		CAD 018	0.23	0.32
CAD 019	20.5	17.5		CAD 019	0.39	0.55		CAD 019	0.39	0
CAD 021	22.2	0		CAD 021	0	0		CAD 021	0	0
CAD 023	75.6	60.9		CAD 023	0	0		CAD 023	4.44	0
CAD 024	2.51	1.03		CAD 024	0	0		CAD 024	0	0.51
CAD 024	54.6	14		CAD 024	1.68	0		CAD 024	1.68	2.33
CAD 025	33.3	4		CAD 025	0*	8*		CAD 025	2.38	4
CAD 026	2.69	2.21		CAD 026	0.046	0		CAD 026	0.046	0.15
CAD 028	5.39	4.64		CAD 028	0	0.27		CAD 028	0.088	0
CAD 029	8.12	7.69		CAD 029	0	1.92		CAD 029	1.25	1.92
CAD 031	6.6	5.42		CAD 031	0.24	0.36		CAD 031	0.47	0
IFN-g
	Stimulated	Unstimulated			Stimulated	Unstimulated
CAD 001	0	0.11		CAD 001	0	0
CAD 002	0	0.68		CAD 002	0	0
CAD 003	5.08	2.63		CAD 003	1.69	0
CAD 004	2.65	0		CAD 004	0	0
CAD 005	0.4	0		CAD 005	0.4	0.4
CAD 006	1.38	0.51		CAD 006	0	0.51
CAD 007	0	0.25		CAD 007	0.2	0.25
CAD 008	15*	91.3*		CAD 008	15*	87*
CAD 010	0.27	0.71		CAD 010	0	0.71
CAD 011	0.45	0		CAD 011	0	0
CAD 012	0	0.66		CAD 012	0	0.66
CAD 014	1.05	0		CAD 014	0	0
CAD 015	1.39	1.89		CAD 015	1.39	0
CAD 016	0.43	1.13		CAD 016	0	0.38
CAD 017	0	1.43		CAD 017	0	0
CAD 018	0	1.6		CAD 018	0.68	1.28
CAD 019	0	0.55		CAD 019	0	0.27
CAD 021	0	0		CAD 021	0	0
CAD 023	2.22	0		CAD 023*	0*	4.35*
CAD 024	0.5	0		CAD 024	1.01	0
CAD 024	0	0		CAD 024	0	0
CAD 025	2.38	4		CAD 025*	0*	4*
CAD 026	0.19	0.15		CAD 026	0.32	0.44
CAD 028	0.27	0.27		CAD 028	0.088	0.68
CAD 029	0	1.92		CAD 029	0	0.96
CAD 031	0	0.36		CAD 031	0	0

## Sheet: Fig 5
IFN-g Correlation				CD107a Correlation				CD40L Correlation
	Nasal T cells	PBMCs			Nasal T cells	PBMCs			Nasal T cells	PBMCs
CAD 001	0.4	0.17		CAD 001	0.36	7.7		CAD 001	0.4	0
CAD 002	0	0		CAD 002	0.2	0		CAD 002	0	0.14
CAD 003	0	0		CAD 003	2.31	0.5		CAD 003	0	0.01
CAD 004	0	0		CAD 004	0	0		CAD 004	0.52	0
CAD 005	0.87	0		CAD 005	0	9.9		CAD 005	0	0
CAD 006	2.45	0.05		CAD 006	0	17.4		CAD 006	1.69	0.03
CAD 007	0	0		CAD 007	0.2	5.2		CAD 007	0.2	0
CAD 008	2.65	0.03		CAD 008	5.88	0		CAD 008	0.29	0.2
CAD 010	0	0.01		CAD 010	20.65	0		CAD 010	0	0
CAD 011	0	0.29		CAD 011	3	11.6		CAD 011	0	0.77
CAD 012	0	0.98		CAD 012	1.79	4		CAD 012	0	0
CAD 014	0	0		CAD 014	22.2	18.6		CAD 014	0	0
CAD 015	2.22	0.44		CAD 015	14.7	9.7		CAD 015	0	4.29
CAD 016	0.5	0.45		CAD 016	1.48	0		CAD 016	0	0.12
CAD 017	0	0		CAD 017	40.6	36.9		CAD 017	1.68	1.15
CAD 018	0.45	0.05		CAD 018	2.81	0		CAD 018	0.52	0.12
CAD 019	0	0		CAD 019	29.3	0		CAD 019	0	1.01
CAD 021	0.04	0		CAD 021	0.48	0		CAD 021	0.046	0
CAD 023	0	0		CAD 023	0.75	0		CAD 023	0	0
CAD 024	0	0		CAD 024	0	1.9		CAD 024	0	0
CAD 024	0	0		CAD 024	0.43	2.7		CAD 024	0	0
CAD 025	0	0		CAD 025	1.18	0		CAD 025	0	0
CAD 026	1.05	0.02		CAD 026	6.16	7		CAD 026	0	0
CAD 028	0	0.26		CAD 028	0	0		CAD 028	0	0
CAD 029	0	0		CAD 029	0.95	9.2		CAD 029	0	0.21
CAD 031	0	0		CAD 031	4.59	0		CAD 031	0	0

## Sheet: Fig 6
Fig 6a					Fig 6b
	Baseline	Visit 2	Visit 3			Baseline	Visit 2	Visit 3
CAD-01	0.267	2.604	3.22		CAD-01	-1.699	-1.046	-1.398
CAD-02	0.267	1.481	2.794		CAD-02	-1.699	-1.699	-1.699
CAD-03	0.267	1.855	3.373		CAD-03	-0.824	-0.921	-0.921
CAD-04	0.267	1.904	3.033		CAD-04	-0.77	-0.796	-0.745
CAD-05	0.267	2.452	2.576		CAD-05	-1.523	-1.523	-1.699
CAD-06	0	1.486	3.696		CAD-06		-1.699	-1.699
CAD-07	0.267	2.182	3.667		CAD-07	-1.222	-1.301	-1.301
CAD-08	0.513	3.314	3.303		CAD-08	-0.745	-0.796	-1
CAD-10	0.267	2.238	3.711		CAD-10	-1.699	-1.699	-1.699
CAD-12	0.267	2.54	2.316		CAD-12	-1.699	-1.699	-1.699
CAD-13	0.267	2.691	3.276		CAD-13	-1.699	-1.523	-1.699
CAD-14	0.267	1.954	3.739		CAD-14	-2	-2	-2
CAD-15	0.267	1.281	3.433		CAD-15	-2	-2	-2
CAD-16	0.267	2.336	3.467		CAD-16	-1.699	-1.699	-1.699
CAD-17	0.267	1.82	3.164		CAD-17	-1.301	-1.222	-1.222
CAD-18	0.267	1.611	2.837		CAD-18	-2	-2	-2
CAD-19	0.267	2.371	3.498		CAD-19	-1.523	-1.523	-1.523
CAD-20	0.267	2.587	3.45		CAD-20	-1.699	-1.699	-2
CAD-21	0.267	1.946	2.87		CAD-21	-1.699	-1.699	-1.699
CAD-22	1.698	3.647	3.582		CAD-22	0.858	0.829	0.746
Fig 6c					Fig 6d
	CD8+ Trm count (Log10)	Spike IgG Titre (Log10)				Th17 count (Log10)	Spike IgG Titre (Log10)
CAD-01	3.345	3.88			CAD-01	1.11394	3.22011
CAD-02	3.087	3.389			CAD-02	1.4624	2.79449
CAD-03	2.192	3.3			CAD-03	1.97772	3.37291
CAD-04	3.579	3.033			CAD-04	1.5682	3.03342
CAD-05	3.409	2.576			CAD-05	2.19033	2.57634
CAD-06	3.386	3.696			CAD-06	1.4624	3.69636
CAD-07	3.434	3.667			CAD-07	2.7007	3.66652
CAD-08	2.464	3.303			CAD-08	2.25042	3.3032
CAD-10	2.708	3.711			CAD-10	1.38021	3.71096
CAD-12	2.877	2.316			CAD-12	2.09342	2.31597
CAD-13	3.35	3.276			CAD-13	1.93952	3.27646
CAD-14	2.346	3.739			CAD-14	1.38021	3.73878
CAD-15	3.116	3.433			CAD-15	0.90309	3.43297
CAD-16	2.281	3.467			CAD-16	1.57978	3.46687
CAD-17	2.834	3.164			CAD-17	1.77815	3.16435
CAD-18	2.918	2.837			CAD-18	1.32222	2.83696
CAD-19	3.079	3.498			CAD-19	2.35603	3.49831
CAD-20	3.33	3.45			CAD-20	2.8014	3.45025
CAD-21	2.696	2.87			CAD-21	1.11394	2.8704
CAD-22	3.544	3.582			CAD-22	2.27184	3.58206

## Sheet: Supp. Fig 1
Supp. Fig1a					Supp. Fig1b
	Baseline	Visit 2	Visit 3			Baseline	Visit 2	Visit 3
CAD-01		79.80*	85.80*		CAD-01		0.18*	3.91*
CAD-02		92.90*	92.10*		CAD-02		2.23*	0.50*
CAD-03		98.40*	90.00*		CAD-03		1.59*	5.22*
CAD-04	92.5	92.1	99.4		CAD-04	0.44	2.17	0.34
CAD-05	61.3	96	93.4		CAD-05	5.86	2.27	4.92
CAD-06	98.9	94.7	96.8		CAD-06	0	0.24	1.63
CAD-07	94.3	98.8	99.1		CAD-07	0.99	0.49	0.77
CAD-08	96.9	97.7	96		CAD-08	0.6	1.88	0.99
CAD-10	88.4	99.4	93.1		CAD-10	0.97	0.37	5.11
CAD-11	97.7	98.8	98.7		CAD-11	1.85	1.11	1.1
CAD-12	99.3	99.5	65.9		CAD-12	0.38	0.27	4.28
CAD-13	59.7	84.8	87.7		CAD-13	16.1	1.5	2.55
CAD-14	42	89.6	96.1		CAD-14	0.84	4.57	1.73
CAD-15	98	64.3	96.4		CAD-15	2.02	4.76	2.44
CAD-16	79.1	95	86		CAD-16	5.08	1.5	8.56
CAD-17	94.1	94.1	87.5		CAD-17	4.71	1.05	7.81
CAD-18	93	96.9	93.8		CAD-18	2.01	0.89	1.7
CAD-19	73.6	91.4	90.5		CAD-19	1.51	7.95	9.35
CAD-20	91.5	97.6	80.8		CAD-20	1.41	1.66	2.87
CAD-21	92.3	90.3	98.2		CAD-21	3.14	0.71	0.99
CAD-22	82.9	89.9	82.6		CAD-22	8.27	5.78	14.1
Supp. Fig1c					Supp. Fig1d
	Baseline	Visit 2	Visit 3			Baseline	Visit 2	Visit 3
CAD-01	0.00000*	31.60*	4.60*		CAD-01	0.00*	19.30*	13.20*
CAD-02	0.00000*	38.50*	21.40*		CAD-02	0.00*	5.13*	13.60*
CAD-03	0.00000*	35.60*	29.20*		CAD-03	0.00*	60.70*	62.70*
CAD-04	35.2	36.6	43.2		CAD-04	13.2	19.3	35.8
CAD-05	4.39	50	41.5		CAD-05	76.3	11.5	32.7
CAD-06	5.26	9.62	13		CAD-06	88.6	19.2	55.1
CAD-07	36.2	81.8	66		CAD-07	31.9	9.49	32.9
CAD-08	31.7	23.1	8.19		CAD-08	60	73.6	75.2
CAD-10	9.2	62.4	29.2		CAD-10	22.4	22.4	45.8
CAD-11	71.9	60.9	34.4		CAD-11	25	35.2	62.4
CAD-12	83.7	62.6	8.36		CAD-12	9.27	34.6	8.49
CAD-13	1.64	10.6	10.8		CAD-13	13.1	36.1	13.7
CAD-14	1.23	1.48	6.56		CAD-14	3.7	65.3	41
CAD-15	22.2	0	12.5		CAD-15	55.6	4	20
CAD-16	6.75	48.1	5.71		CAD-16	9.81	11.7	25.1
CAD-17	66.7	12.4	36.2		CAD-17	8.33	16.6	34
CAD-18	11.1	51.3	6.84		CAD-18	9.19	27.2	3.42
CAD-19	37.4	8.96	19.1		CAD-19	25.7	79	68.5
CAD-20	78.2	24.3	34.5		CAD-20	4.92	73.7	25.3
CAD-21	12	6.38	33.3		CAD-21	5.22	5.32	41.7
CAD-22	22.4	14.1	43.7		CAD-22	16.6	64.8	38.6

## Sheet: Supp.Fig 2
						Supp. Fig. 2A
CD8+Dr+CD38+					CD8+Ki-67+					CD8+Perforin+
	Baseline	Visit 2	Visit 3			Baseline	Visit 2	Visit 3			Baseline	Visit 2	Visit 3
CAD-01	0	0.30103	0		CAD-01	1.36173	2.1959	0.954243		CAD-01	1.61278	1.65321	1.04139
CAD-02	1.39794	0.30103	0		CAD-02	1.90849	0.69897	2.06819		CAD-02	0.69897	0	0.60206
CAD-03	0.30103	0			CAD-03		0	0.60206		CAD-03	1	0
CAD-04	1.5682	2.33846	1.87506		CAD-04	0.954243	0.90309	3.01326		CAD-04	0.60206	1.14613	0
CAD-05	1.04139	0	1.07918		CAD-05	0.477121		2.07188		CAD-05	1.17609	0.477121	0.60206
CAD-06	0	1.17609	0.477121		CAD-06	1.30103	2.86982	1.27875		CAD-06	0	2.63246	0
CAD-07	1	0.477121	0		CAD-07	1.66276	1.11394	1.17609		CAD-07	0.845098	0.30103
CAD-08	1.82607	1.88081	0.69897		CAD-08	2.19866	1.11394	2.13033		CAD-08		0.30103	0
CAD-10	0.954243	0	1.07918		CAD-10	2.27184	1.34242	1.57978		CAD-10	0.90309		0
CAD-11	1.27875	2.34439	1.23045		CAD-11		1.47712	1.07918		CAD-11			0
CAD-12	2.71096	0.69897	1.32222		CAD-12	1.17609	1.79239	1.51851		CAD-12		0	1.27875
CAD-13	0.845098	0.30103	0.778151		CAD-13	0.69897	1.43136	1.36173		CAD-13	0.477121	0.954243	1.32222
CAD-14	0	0	0		CAD-14	1.95904	1.07918	1.07918		CAD-14	1.4624	0.477121
CAD-15	1.14613	0	1.27875		CAD-15	0.477121		0.60206		CAD-15			0
CAD-16	1.63347	0.60206			CAD-16	1.07918	1.07918	0.845098		CAD-16	1.6721	0	0.477121
CAD-17	0.477121	0	1.47712		CAD-17	1.11394	1.51851	2.69461		CAD-17	0.60206	0	0.60206
CAD-18	1.30103	0	0.30103		CAD-18	1.04139	1.34242	1.74036		CAD-18	1.11394	0	0.477121
CAD-19	2.20683	0	1		CAD-19	2.6464	0.845098	1.07918		CAD-19	2.74586	0
CAD-20	1.39794	0.30103	1.32222		CAD-20	0.30103	0.778151	0.954243		CAD-20	0.778151	0	1.32222
CAD-21	1.83251	0			CAD-21	0.778151	0	0.60206		CAD-21	1.25527	0
CAD-22	1.92942	1.47712	2.37291		CAD-22	1.59106	1.73239	2.63849		CAD-22	1.14613	1.5682	1.17609
				Supp. Fig 2B
CD8+Dr+CD38+					CD8+Ki-67+					CD8+Perforin+
	Baseline	Visit 2	Visit 3			Baseline	Visit 2	Visit 3			Baseline	Visit 2	Visit 3
CAD-01	0.62	5.49	2.1		CAD-01	0.72	2.23	1.97		CAD-01	23.9	19.8	20.6
CAD-02	0.93	2.11	2.26		CAD-02	1.18	4.06	28.6		CAD-02	9.56	16.7	9.31
CAD-03	0.33	1.43	0.43		CAD-03	0.86	1.05	4.63		CAD-03	9.16	5.92	8.05
CAD-04	1.74	0.93	1.63		CAD-04	16.8	2.1	28.1		CAD-04	34.1	29.6	7.09
CAD-05	1.08	0.9	1.17		CAD-05	11	2.2	32.8		CAD-05	20.5	17.6	23.4
CAD-06		0.35*	1.95*		CAD-06		1.41*	2.32*		CAD-06		42.8*	23.2*
CAD-07	4.03	0.53	0.75		CAD-07	18.8	1.63	2.34		CAD-07	15.6	14.2	11.3
CAD-08	2.8	1.24	1.58		CAD-08	22.4	1.67	0.95		CAD-08	13.6	23	5.82
CAD-10	4.85	4.03	3.85		CAD-10	35.2	23	33.4		CAD-10	16.4	15.6	12.9
CAD-12	6.87	1.33	2.4		CAD-12	2.95	3.98	9.93		CAD-12	11.6	13.8	3.23
CAD-13	8.48	1.46	0.95		CAD-13	10.4	6.96	12.4		CAD-13	30.2	11	14.9
CAD-14	4.74	1.16	2.91		CAD-14	8.9	5.16	2.77		CAD-14	17.2	15.1	9.22
CAD-15	12.1	0.88	4.35		CAD-15	7.94	12.2	10.9		CAD-15	17	5.19	13.2
CAD-16	4.74	0.18	0.32		CAD-16	11.1	0.59	1.15		CAD-16	3.64	3.33	0.34
CAD-17	15.7	1.52	4.4		CAD-17	5.75	7.43	5.28		CAD-17	45.4	23.2	10.8
CAD-18	11	0.83	1.18		CAD-18	12.6	10.1	7.6		CAD-18	26.1	15.4	6.32
CAD-19	3.21	0.41	0.92		CAD-19	25.2	19.4	3.21		CAD-19	26.7	25.9	3.43
CAD-20	0.96	0.73	0.75		CAD-20	1.42	0.64	5.3		CAD-20	19.2	0.61	11.9
CAD-21	2.38	2.52	1.17		CAD-21	4.18	8.6	1.12		CAD-21	47.6	15.8	3.64
CAD-22	1.49	0.42	1.71		CAD-22	1.56	0.79	3.64		CAD-22	43.7	40.2	17

## Sheet: Supp. Fig 3
CD45+					CD45+CD3+					CD45+CD3+CD4-CD8-
	Baseline	Visit 2	Visit 3			Baseline	Visit 2	Visit 3			Baseline	Visit 2	Visit 3
CAD-01	3.035	3.309	3.398		CAD-01	2.952	3.294	3.386		CAD-01	2.294	2.294	2.529
CAD-02	3.295	2.775	3.151		CAD-02	3.274	2.538	3.082		CAD-02	2.196	1.568	1.996
CAD-03	2.602	2.812	2.777		CAD-03	2.544	2.619	2.738		CAD-03	1.964	2.104	2.193
CAD-04	2.79	3.208	3.625		CAD-04	2.767	3.187	3.613		CAD-04	1.623	1.763	2.312
CAD-05	3.795	2.455	3.52		CAD-05	3.632	2.378	3.513		CAD-05	3.442	1.568	2.336
CAD-06	2.856	3.66	3.487		CAD-06	2.695	3.455	3.48		CAD-06	2.459	2.836	2.645
CAD-07	3.472	3.452	3.583		CAD-07	3.332	3.442	3.552		CAD-07	2.984	2.233	2.246
CAD-08	3.252	3.31	4.625		CAD-08	3.185	3.189	4.355		CAD-08	2.486	2.021	4.339
CAD-10	3.061	2.873	2.877		CAD-10	2.998	2.859	2.829		CAD-10	2.611	1.978	1.898
CAD-11	2.716	3.713	3.608		CAD-11	2.699	3.7	3.596		CAD-11	1.544	2.328	2.041
CAD-12	3.576	4.087	3.422		CAD-12	3.562	4.08	3.384		CAD-12	2.068	2.668	2.708
CAD-13	2.292	3.743	3.549		CAD-13	2.241	3.723	3.535		CAD-13	1.708	3.432	2.66
CAD-14	2.992	4.054	3.294		CAD-14	2.911	3.96	3.191		CAD-14	2.788	3.923	3.1
CAD-15	2.854	2.199	3.306		CAD-15	2.818	2.021	3.256		CAD-15	2.185	1.114	2.612
CAD-16	3.273	2.516	4.46		CAD-16	3.252	2.491	4.358		CAD-16	2.21	1.519	4.351
CAD-17	2.358	5.127	4.792		CAD-17	2.326	4.955	4.691		CAD-17	2.061	4.95	4.683
CAD-18	3.331	3.634	3.181		CAD-18	3.31	3.616	3.162		CAD-18	2.622	2.847	2.486
CAD-19	3.653	3.4	3.305		CAD-19	3.615	3.393	3.279		CAD-19	2.776	2.915	2.241
CAD-20	3.275	3.72	3.693		CAD-20	3.256	3.709	3.672		CAD-20	2.72	3.134	2.989
CAD-21	3.357	2.869	2.822		CAD-21	3.35	2.789	2.799		CAD-21	2.433	1.991	1.996
CAD-22	3.022	3.349	3.784		CAD-22	2.999	3.326	3.756		CAD-22	2.375	2.548	3.033
CD45+CD3+CD4+					CD45+CD3+CD8+					CD45+CD3-CD4-CD8-
	Baseline	Visit 2	Visit 3			Baseline	Visit 2	Visit 3			Baseline	Visit 2	Visit 3
CAD-01	2.589	1.756	2.241		CAD-01	2.491	3.234	3.283		CAD-01	2.276	1.857	1.857
CAD-02	2.045	1.591	2.013		CAD-02	3.207	2.43	3.003		CAD-02	1.973	2.4	2.318
CAD-03	2.207	2.212	2.207		CAD-03	1.987	2.1	2.362		CAD-03	1.699	2.367	1.708
CAD-04	1.959	2.52	1.908		CAD-04	2.655	3.061	3.581		CAD-04	1.491	1.886	2.083
CAD-05	3.113	1.415	2.468		CAD-05	2.346	2.246	3.439		CAD-05	3.291	1.663	1.74
CAD-06	2.057	2.017	1.839		CAD-06	1.973	3.314	3.4		CAD-06	2.346	3.235	1.653
CAD-07	2.45	2.567	2.813		CAD-07	2.957	3.348	3.438		CAD-07	2.91	1.806	2.412
CAD-08	1.778	2.685	2.72		CAD-08	3.066	2.981	2.481		CAD-08	2.408	2.694	4.29
CAD-10	2.241	1.929	1.681		CAD-10	2.617	2.735	2.739		CAD-10	2.188	1.38	1.892
CAD-11	1.505	2.59	2.097		CAD-11	2.636	3.644	3.57		CAD-11	1.301	2.182	2.037
CAD-12	2.613	3.093	2.884		CAD-12	3.494	4.013	3.058		CAD-12	2.057	2.279	2.352
CAD-13	1.785	2.928	2.62		CAD-13	1.792	3.239	3.407		CAD-13	1.342	2.389	2.072
CAD-14	1.908	2.609	1.785		CAD-14	2.076	2.516	2.364		CAD-14	2.223	3.344	2.62
CAD-15	0.954	1.699	1.602		CAD-15	2.695	1.623	3.132		CAD-15	1.748	1.724	2.342
CAD-16	2.794	1.886	2.243		CAD-16	3.002	2.301	2.346		CAD-16	1.944	1.255	3.779
CAD-17	1.079	2.462	2.149		CAD-17	1.929	2.881	2.893		CAD-17	1.204	4.642	4.11
CAD-18	2.727	2.199	2.42		CAD-18	3.038	3.515	2.945		CAD-18	1.996	2.225	1.813
CAD-19	2.825	2.681	2.605		CAD-19	3.455	3.068	3.123		CAD-19	2.58	1.568	2.064
CAD-20	2.63	2.912	3.035		CAD-20	2.93	3.469	3.423		CAD-20	1.903	2.09	2.365
CAD-21	2.396	1.973	1.38		CAD-21	3.236	2.626	2.704		CAD-21	1.556	2.093	1.544
CAD-22	2.312	2.356	2.592		CAD-22	2.745	3.187	3.627		CAD-22	1.724	2.053	2.573

## Sheet: Supp. Fig. 4
2	5
PID
Sample type	PBMCs	NPMCs
CD40L	40L	+	-
CD107a	107	+	-
IFN-g	g	+	-
Perforin	Perf	+	-
TNF-a	T	+	-
PID	Sample type	40L+107+g+Perf+T+	40L+107+g+Perf+T-	40L+107+g+Perf-T+	40L+107+g-Perf+T+	40L+107-g+Perf+T+	40L-107+g+Perf+T+	40L+107+g-Perf-T+	40L+107+g+Perf-T-	40L+107+g-Perf+T-	40L+107-g+Perf+T-	40L+107-g+Perf-T+	40L+107-g-Perf+T+	40L-107+g+Perf-T+	40L-107+g-Perf+T+	40L-107+g+Perf+T-	40L-107-g+Perf+T+	40L+107-g+Perf-T-	40L+107-g-Perf+T-	40L+107-g-Perf-T+	40L+107+g-Perf-T-	40L-107+g-Perf+T-	40L-107+g-Perf-T+	40L-107-g+Perf+T-	40L-107-g+Perf-T+	40L-107-g-Perf+T+	40L-107+g+Perf-T-	40L+107-g-Perf-T-	40L-107+g-Perf-T-	40L-107-g+Perf-T-	40L-107-g-Perf+T-	40L-107-g-Perf-T+
CAD 001	NPMCs	0	0	0	0	0	0	0	0	0	0	0	0	0	0	0	0	0	0	0	0	0	0	0	0	0	0	0	0.3	0	0.15	0
CAD 002	NPMCs	0	0	0	0	0	0	0	0	0	0	0	0	0	0	0	0	0	0	0	1.2	0	0	0	0	0	0	0	0	0	0	0
CAD 003	NPMCs	0	0	0	0	0	1.69	0	0	0	0	0	0	0	0	0	0	1.69	0	0	0	0	0	0	0	0	0	0	0	0	0	0
CAD 004	NPMCs	0	0	0	0	0	0	0	0	0	0	0	0	0	0	0	0	0.29	0	0	0	0	0	0	0	0	0	0	5.88	2.35	0	0
CAD 005	NPMCs	0	0	0	0	0	0	0	0	0	0	0.4	0	0	0	0	0	0	0	0	0	0.4	0	0	0	0	0	0	0	0	0	0
CAD 006	NPMCs	0	0	0	0	0	0	0	0.34	0	0	0	0	0	0	0	0	0	0	0	0	0	0	0	0	0	0.34	0	0	0.69	0	0
CAD 007	NPMCs	0	0	0	0	0	0	0.2	0	0	0	0	0	0	0	0	0	0	0	0	0	0.2	0	0	0	0	0	0	0	0	0.15	0
CAD 008	NPMCs	0	0	0	0	0	0	0	0	0	0	0	0	0.65	0	0	0	0	0	0	0	0	10	5	0	0	0	0	10	0.65	0	0
CAD 010	NPMCs	0	0	0	0	0	0	0	0	0	0	0	0	0	0	0	0	0	0	0	0	0	0	0	0	0	0	0	2.14	0	0.18	0
CAD 011	NPMCs	0	0	0	0	0	0	0	0	0	0	0	0	0	0	0	0	0.45	0	0	0	0.23	0	0	0	0	0	0.07	2.58	0	0.68	0
CAD 012	NPMCs	0	0	0	0	0	0	0	0	0	0	0	0	0	0	0	0	0	0	0	0	0	0	0	0	0	0	0	0	0	0	0
CAD 014	NPMCs	0	0	0	0	0	0	0	0	0	0	0	0	0	0	0	0	0	0	0	0	0	0	0	0	0	0.35	0	5.86	0.7	0	0
CAD 015	NPMCs	0	0	0	0	0	0	0	0	0	0	0	0	0	0	0	0	0	0	0	0	0	0	0	0	0	0	0	0	0	0	0
CAD 016	NPMCs	0	0	0	0	0	0	0	0	0	0	0	0	0	0	0	0	0	0	0	0	0	0	0	0	0	0	0	0	0	0	0
CAD 017	NPMCs	0	0	0	0	0	0	0	0	0	0	0	0	0	0	0	0	0	0	0	0	0	0	0	0	0	0	0	0	0	0	0
CAD 018	NPMCs	0	0	0	0	0	0	0	0	0	0	0	0	0	0	0	0	0	0	0	0	0	0	0	0	0	0	0	0	0	0	0
CAD 019	NPMCs	0	0	0	0	0	0	0	0	0	0	0	0	0	0	0	0	0	0	0	0	0	0	0	0	0	0	0	0	0	0	0
CAD 021	NPMCs	0	0	0	0	0	0	0	0	0	0	0	0	0	0	0	0	0	0	0	0	0	0	0	0	0	0	0	0	0	0	0
CAD 023	NPMCs	0	0	0	0	0	0	0	0	0	0	0	0	0	0	0	0	0	0	0	0	0	0	0	0	0	0	0	0	0	0	0
CAD 024	NPMCs	0	0	0	0	0	0	0	0	0	0	0	0	0	0	0	0	0	0	0	0	0	0	0	0	0	0	0	0	0	0	0
CAD 024	NPMCs	0	0	0	0	0	0	0	0	0	0	0	0	0	0	0	0	0	0	0	0	0	0	0	0	0	0	0	0	0	0	0
CAD 025	NPMCs	0	0	0	0	0	0	0	0	0	0	0	0	0	0	0	0	0	0	0	0	0	0	0	0	0	0	0	0	0	0	0
CAD 026	NPMCs	0	0	0	0	0	0	0	0	0	0	0	0	0	0	0	0	0	0	0	0	0	0	0	0	0	0	0	0	0	0	0
CAD 028	NPMCs	0	0	0	0	0	0	0	0	0	0	0	0	0	0	0	0	0	0	0	0	0	0	0	0	0	0	0	0	0	0	0
CAD 029	NPMCs	0	0	0	0	0	0	0	0	0	0	0	0	0	0	0	0	0	0	0	0	0	0	0	0	0	0	0	0	0	0	0
CAD 031	NPMCs	0	0	0	0	0	0	0	0	0	0	0	0	0	0	0	0	0	0	0	0	0	0	0	0	0	0	0	0	0	0	0
CAD 001	PBMCs	0	0	0	0	0	0	0.016	0.011	0	0	0	0	0.032	0	0.034	0	0	0	0	0	0	0.127	0	0	0	0.05	0	6.5	0.06	0	0
CAD 002	PBMCs	0	0	0	0	0	0	0	0	0.017	0	0	0	0	0	0	0	0	0	0	0	2.06	0	0	0	0	0	0	8.4	0	0	0
CAD 003	PBMCs	0	0	0	0	0	0	0	0	0	0	0	0	0	0	0	0	0.0059	0	0	0	1.75	0	0	0	0	0	0.00606	3.4	0	0	0
CAD 004	PBMCs	0	0	0	0	0	0.028	0	0	0	0	0	0	0.018	0	0.0092	0	0	0	0	0	0.77	0	0.018	0.018	0	0	0	0	0.038	4.5	0.0092
CAD 005	PBMCs	0	0	0.00332	0	0	0	0.00237	0.023	0	0	0.00332	0	0.00663	0	0.00663	0	0.003	0	0	0.02	0.42	0.00448	0	0	0	0.215	0	3	0.71	0	0.00995
CAD 006	PBMCs	0	0	0	0	0	0	0	0.018	0.012	0	0	0	0	0	0.012	0	0	0	0	0.01	9.49	0.018	0.00597	0	0	0	0.036	0	0.024	7.08	0
CAD 007	PBMCs	0	0	0	0	0	0	0	0.0077	0	0	0	0	0	0	0	0	0.00817	0	0	0	0	0	0	0	0	0	0	1.5	0	0	0
CAD 008	PBMCs	0	0	0	0	0	0	0	0	0	0	0	0	0	0.01	0	0	0	0	0	0	0.18	0	0	0	0	0.061	0.01	8.8	0	0.47	0
CAD 010	PBMCs	0	0	0	0	0	0	0	0	0	0	0	0	0	0	0	0	0.012	0	0	0	0.04	0.00356	0.01456	0	0	0.012	0	0	0.21	0	0
CAD 011	PBMCs	0	0	0	0	0	0	0	0	0	0	0	0	0	0	0	0	0	0	0	0.066	0.13	0.00369	0	0	0	0	0.16	9.1	0	0	0.00369
CAD 012	PBMCs	0	0	0	0	0	0	0	0	0	0	0	0	0	0	0	0	0	0	0	0	0	0	0.011	0	0	0	0	0	0	1.06	0.011
CAD 014	PBMCs	0	0	0	0	0	0	0	0	0	0	0	0	0	0	0	0	0	0.00716	0	0.017	0	0	0.002	0	0	0	0.13424	0	0	0	0
CAD 015	PBMCs	0	0	0	0	0	0	0	0	0	0	0	0	0	0	0	0	0	0	0	0	0.25	0	0	0.00596	0	0.00293	0.03	0.2	0.11093	0.48	0.00596
CAD 016	PBMCs	0	0	0	0	0	0	0	0	0	0	0	0	0	0	0	0	0	0	0	0	0	0	0	0	0	0	0	0	0	0.02	0
CAD 017	PBMCs	0	0	0	0	0	0	0	0.01	0	0	0	0	0	0	0	0	0	0	0	0.03	0	0.01	0.01	0	0	0	0	17.7	0.031	0	0
CAD 018	PBMCs	0	0	0	0	0	0	0.019	0	0	0	0	0	0	0	0.013	0	0	0	0	0	0	0.06	0	0	0	0.11	0.3	0	0.022	0	0.038
CAD 019	PBMCs	0	0	0	0	0	0	0.013	0.013	0	0	0	0	0	0	0	0	0	0	0	0.42	0.19	0	0	0	0	0.23	0.32	10.8	0.053	0	0
CAD 021	PBMCs	0	0	0	0	0	0	0	0	0	0	0	0	0	0	0	0	0	0	0	0	0	0	0	0	0	0	0	20.6	0	0	0
CAD 023	PBMCs	0	0	0.00372	0	0	0	0.00372	0.13	0	0	0	0	0	0	0.00151	0	0	0	0	4.12	0	0	0	0	0	0.352	0.031	7.5	0	0	0
CAD 024	PBMCs	0	0	0	0	0	0	0.018	0	0	0	0	0	0	0	0.00554	0	0	0	0.00554	0.01	0	0	0.00554	0.00554	0	0	0	0	0	0	0.00554
CAD 024	PBMCs	0	0	0	0	0	0	0	0.02087	0	0	0	0	0	0	0.0046	0	0	0	0	0.97	0	0.01587	0	0	0	0.127	0.75	0.7	0.018	0	0
CAD 025	PBMCs	0	0	0	0	0	0	0	0	0	0	0	0	0	0	0	0	0	0.00757	0	0.75	0	0	0	0	0	0	0.27	2.3	0	0	0
CAD 026	PBMCs	0	0	0	0	0	0	0	0	0	0	0	0	0	0	0	0	0	0	0	0	0	0	0	0	0	0	0	0	0	0	0
CAD 028	PBMCs	0	0	0	0	0	0	0	0	0	0	0	0	0	0	0	0	0	0	0	0	0	0	0	0	0	0.01	0.01	0.3	0	0	0
CAD 029	PBMCs	0	0	0	0	0	0	0	0	0	0	0	0	0	0	0	0	0	0	0	0	0	0.004	0	0	0	0	0	3	0	0	0
CAD 031	PBMCs	0	0	0	0	0	0	0	0	0	0	0	0	0.00859	0	0	0	0	0	0	0	0	0.01072	0	0	0	0	0	0	0	1.19	0
